# Supplementary material for: The Potential Mediating Role of Inflammation on the Association Between Dietary Inflammatory Index and Sleep Disturbance Among Breast Cancer Patients: A Cross-Sectional Study
Source: Nutrients. 2025 Dec 12;17(24):3889. doi: 10.3390/nu17243889 (PMC12736269; doi:10.3390/nu17243889)
Supplement: Supplementary file 1 [file nutrients-17-03889-s001.zip]

Archive with 1 entries (1 files):
- nutrients-3969335-supplementary.pdf
